# Supplementary material for: Paenibacillus sp. Strain OL15 Immobilized in Agar as a Potential Bioremediator for Waste Lubricating Oil-Contaminated Soils and Insights into Soil Bacterial Communities Affected by Inoculations of the Strain and Environmental Factors
Source: Biology (Basel). 2022 May 9;11(5):727. doi: 10.3390/biology11050727 (PMC9138347; doi:10.3390/biology11050727)
Supplement: Supplementary file 1 [file biology-11-00727-s001.zip]

Archive with 1 entries (1 files):
- biology-1686867-supplementary.pdf
